# Supplementary material for: Prognostic Significance of the CPS-EG Score in Triple-Negative Breast Cancer Treated with Neoadjuvant Chemotherapy
Source: Cancers (Basel). 2026 Jul 17;18(14):2302. doi: 10.3390/cancers18142302 (PMC13406532; doi:10.3390/cancers18142302)
Supplement: Supplementary file 1 [file cancers-18-02302-s001.zip]

Archive with 1 entries (1 files):
- cancers-4398803-supplementary.pdf
